# Supplementary material for: Human Sperm Centrosome: From Current Evidence to Future Perspectives—A Systematic Review
Source: Life (Basel). 2026 May 30;16(6):921. doi: 10.3390/life16060921 (PMC13300789; doi:10.3390/life16060921)
Supplement: Supplementary file 1 [file life-16-00921-s001.zip › Supplementary_Table_S1.xlsx]

## Sheet: Supplementary Table S1
Table S1. Characteristics, study design, and main findings of included studies
Ref. no.	Study	Study design	Sample / model	Main findings	Key limitations	Evidence area
1	Palermo et al., 1997	Narrative review with experimental micromanipulation/FISH component	Human sperm centrosome; human oocytes/embryos injected with physically separated sperm segments (head only, head and tail separated, or isolated tail)	Review emphasizing that the human sperm centrosome is essential for normal syngamy and early embryonic development. Discussed paternal inheritance of centrioles, sperm aster formation, pronuclear migration, and mitotic spindle assembly.	Narrative review plus limited experimental human material; manipulated sperm segments do not fully represent routine ART; centrosome donation using dissected flagella was not shown to be feasible.	Fertilization / early embryo
2	Simerly et al., 1995	Experimental imaging study	Inseminated human oocytes, some failed-fertilization oocytes from IVF patients, and rhesus oocytes; microtubule/DNA imaging and nocodazole experiments	Demonstrated that the human sperm introduces the centrosome into the oocyte during fertilization. The sperm centrosome nucleates microtubule assembly forming the sperm aster, which is essential for pronuclear migration and successful fertilization. Defects in sperm aster formation were linked to infertility.	Limited availability and heterogeneity of donated/discarded human oocytes; mainly descriptive single-cell imaging; not designed as a standardized clinical diagnostic assay.	Paternal centrosome inheritance
3	Emery and Carrell, 2006	Narrative review	Human sperm epigenetic and structural abnormalities relevant to early embryogenesis	Review evaluating epigenetic sperm abnormalities affecting embryogenesis, including DNA fragmentation, centrosome malformations, abnormal chromatin packaging, imprinting defects, and altered mRNA profiles. These abnormalities were associated with poor embryo development and embryonic arrest.	Broad narrative review rather than centrosome-specific primary research; causality and quantitative thresholds for many sperm abnormalities remained uncertain.	Sperm contribution to embryo development
4	Sathananthan, 2013	Invited review / ultrastructural survey	Human sperm, oocytes, fertilization stages, and embryos examined mainly by TEM/SEM in ART settings; includes >25 sperm samples and >300 embryos reported across the author’s survey	Detailed ultrastructural study demonstrating paternal inheritance of the human sperm centrosome and proximal centriole during fertilization. The sperm centrosome forms the sperm aster, duplicates after pronuclear formation, organizes bipolar mitotic spindles during cleavage, and is perpetuated throughout embryonic development. The study also links centrosomal defects and abnormal sperm asters wit…	Personal narrative survey of heterogeneous material; descriptive ultrastructural evidence; broad ART-focused scope with limited centrosome-specific quantitative outcome analysis.	Ultrastructure
5	Avidor-Reiss and Uzbekov, 2023	Review / perspective	Mammalian embryogenesis and centrioles	Review proposing that mammalian embryos inherit two sperm centrioles, including an atypical distal centriole that persists and duplicates in early embryos. Highlights the role of atypical embryonic centrioles in centrosome function, pronuclear migration, embryonic euploidy, and miscarriage prevention.	Broad mammalian focus; limited direct clinical data.	Centrioles / embryogenesis
6	Amargant et al., 2018	Experimental study	Human sperm basal body; ex vivo functional assays	Developed a Xenopus egg extract ex vivo system to functionally evaluate human sperm chromatin remodeling and centrosome-associated events after fertilization, showing altered behavior in pathological semen samples.	Heterologous ex vivo experimental model without direct clinical pregnancy correlations.	Basal body / spindle assembly
7	Chatzimeletiou et al., 2008	Review with clinical insights	Human early embryos and ART context	Review describing the paternal inheritance of the centrosome in humans and its role in pronuclear migration, spindle organization, and early embryonic development. Centrosomal defects were associated with fertilization failure, abnormal spindle formation, embryonic arrest, and chromosomal abnormalities.	Narrative review; heterogeneous evidence base.	Clinical embryology
8	Rawe et al., 2002	Case report / functional study	Patient with severe asthenoteratozoospermia; bovine oocyte assay	Reported sperm centriole pathology associated with defective sperm aster formation, failed syngamy, and cleavage arrest after ICSI. Structural abnormalities of the head-tail junction were linked to centriolar dysfunction.	Single patient; heterologous model limits direct translation.	ICSI failure / centriole defect
10	Hinduja et al., 2010	Cohort / comparative laboratory study	Semen samples from fertile and infertile men	Demonstrated that oligoasthenozoospermic sperm samples exhibit significantly lower levels of centrosomal proteins including centrin, α-tubulin, and γ-tubulin compared with normozoospermic controls, suggesting impaired centrosome integrity contributes to male infertility.	Sample size and clinical outcome linkage limited.	Centrosomal proteins
11	Schatten and Sun, 2011	Review	Mammalian fertilization and ART	Review describing the role of centrosomes in mammalian fertilization and ART. Emphasized paternal centriole-centrosome inheritance, sperm aster formation, centrosomal protein dynamics, and centrosome-related infertility in both sperm and oocytes.	Review article; includes non-human evidence.	Centrosome function / ART
12	Fishman et al., 2018	Experimental structural/functional study	Human spermatozoa; super-resolution microscopy; Xenopus extracts	Demonstrated that human sperm possess an atypical distal centriole functional during fertilization. The remodeled distal centriole recruits PCM, forms daughter centrioles, and contributes to zygotic spindle formation.	Mainly mechanistic; limited patient-level clinical correlation.	Distal centriole
13	Hewitson et al., 2000	Review	Assisted fertilization cytoskeleton	Reviewed centrosomal and cytoskeletal dynamics during fertilization and ICSI, highlighting the role of the sperm centrosome and sperm aster formation in pronuclear migration and fertilization success.	Narrative review and preclinical primate/human observations; not a controlled clinical study.	Cytoskeleton / ART
14	Terada et al., 2010	Review	Human sperm centrosome and fertilization failure	Reviewed human sperm centrosomal function during fertilization and described heterologous ICSI assays using bovine and rabbit oocytes to assess sperm aster formation and male sterility.	Review-based article with limited controlled clinical validation.	Fertilization failure / treatment
15	Sathananthan, 1998	Review	Early human embryos	Detailed ultrastructural study demonstrating paternal inheritance of the human sperm centrosome and proximal centriole during fertilization. The sperm centrosome forms the sperm aster, duplicates after pronuclear formation, organizes bipolar mitotic spindles during cleavage, and is perpetuated throughout embryonic development. The study also links centrosomal defects and abnormal sperm asters wit…	Review; limited quantitative synthesis.	Paternal centrosome dynamics
17	Terada et al., 2004	Review / methods article	Human sperm centrosomal function assessed using heterologous ICSI systems with bovine and rabbit eggs; includes abnormal-shaped sperm such as globozoospermia and dysplasia of the fibrous sheath	Reviewed/established heterologous ICSI assays for human sperm centrosomal function. After human sperm injection into mammalian eggs, sperm asters organized from the sperm centrosome and enlarged during pronuclear formation. Reported normal sperm aster formation rates of about 60.0% in bovine eggs and 36.1% in rabbit eggs, whereas abnormal-shaped sperm showed reduced aster formation.	Review/methods paper with limited clinical outcome validation; heterologous oocyte assays do not fully reproduce human fertilization.	Diagnostic assessment / heterologous ICSI / sperm aster
18	Von Zumbusch et al., 1998	Case report / clinical series	Two couples with male Kartagener’s syndrome	Reported successful ICSI pregnancies and healthy births in couples with male Kartagener syndrome, supporting the functional competence of centrosomal contribution despite severe sperm motility defects.	Very small case series; syndrome-specific.	Kartagener’s syndrome
19	Linn et al., 2021	Review	Genes regulating spermatogenesis and sperm function	Comprehensive review of genes regulating spermatogenesis and sperm function associated with rare disorders, including centrosomal and centriole-related genes such as POC1A and POC1B.	Review article summarizing published evidence rather than primary experimental data.	Genetics
20	Cheung et al., 2023	Clinical/genomic study	Couples with repeated ART failure and male germline profiling	Whole-exome sequencing study in 31 couples with unexplained infertility and normal semen parameters. The infertile cohort was stratified by reproductive failure pattern: absent fertilization, poor early embryo development, implantation failure, and pregnancy loss. Fertilization failure was associated with low PLCζ and mutations in PLCZ1, PIWIL1, and ADAM15; poor embryo development showed abnormal…	Retrospective single-center study with small subgroup sizes; genetic associations require validation in larger cohorts.	Male germline genome / PLCζ / centrosome / ART failure
21	Kluczynski et al., 2026	Review / clinical perspective	Sperm neck and ICSI outcomes	Pilot study showing that sperm centriole abnormalities detected by FRAC correlate with abnormal zygote nucleolar precursor body polarization, supporting a relationship between sperm centriole quality and early zygotic centrosome function.	Recent review; not primary intervention evidence.	Sperm neck
22	Garanina et al., 2019	Experimental ultrastructural study	Sperm from idiopathic male sterility patients and fertile controls	Transmission electron microscopy study demonstrating that incomplete disassembly of the centriolar adjunct in mature spermatozoa is associated with idiopathic male sterility and zygote arrest after IVF. Suggested that persistence of the centriolar adjunct reflects sperm immaturity and impaired centrosomal function.	Small number of patients; observational association.	Centriolar adjunct
23	Tesarik and Mendoza Tesarik, 2025	Review	Sperm-derived embryo dysfunction	Review describing sperm-derived causes of embryo dysfunction, including PLCζ deficiency, centriole abnormalities, sperm DNA fragmentation, and sperm RNA defects. Discussed their contribution to aneuploidy, implantation failure, miscarriage, and developmental arrest.	Narrative review; mechanisms may extend beyond centrosomes.	Embryo dysfunction
24	Yang et al., 2015	Review	Aurora-C and meiosis	Ultrastructural study of the sperm head-to-tail coupling apparatus (HTCA) in SPAG4-deficient mice. Demonstrated that SPAG4 is required for correct attachment between the sperm head and tail, with abnormalities leading to impaired sperm structure and infertility.	Not sperm-centrosome specific; largely mechanistic.	Aurora-C / meiosis
25	Kluczynski et al., 2025	Pilot clinical/laboratory study	Human sperm FRAC analysis and zygote NPB polarization	Pilot study testing whether sperm centriole abnormalities detected by FRAC correlate with zygote function. FRAC was used to quantify sperm centriole quality, while zygote centrosome function was assessed by nucleolus precursor body (NPB) polarization. In 15 couples and 140 embryos, abnormal sperm centriole quality was significantly associated with altered NPB polarization at both couple and embry…	Pilot study with limited sample size; NPB polarization is an indirect proxy for zygote centrosome function and requires validation.	FRAC / sperm centriole quality / zygote NPB polarization
26	Sutovsky et al., 2025	Book chapter	Paternal contributions to mammalian zygote	Comprehensive review describing paternal contributions to mammalian zygotes beyond genome delivery, including sperm centrosomes, perinuclear theca, RNAs, mitochondria, and factors regulating embryo development and fertilization.	Not limited to human centrosome; secondary source.	Paternal contribution
27	Xu et al., 2019	Case observation	Human zygote	Reported observation of two separate bipolar spindles in a human zygote, supporting the concept of parental genome separation during the first mitotic division and implicating centrosomal organization in early embryogenesis.	Single observation; limited generalizability.	Zygotic spindle
28	Avidor-Reiss et al., 2019	Review	Human sperm centrioles	Comprehensive review of sperm centriole biology describing their functions in spermatogenesis, flagellum formation, head-tail linkage, sperm motility, and zygote cytoskeletal organization after fertilization. Discussed canonical and atypical sperm centrioles and associated clinical phenotypes.	Narrative review.	Sperm centrioles
29	Navara et al., 1997	Experimental/observational study	Human and rhesus oocytes	Study discussing the implications of the paternally derived centrosome in human fertilization and male infertility. Defective sperm aster formation and abnormal centrosomal function were associated with fertilization arrest and impaired pronuclear migration after IVF and ICSI.	Early study with limited sample availability.	Paternal centrosome
30	Nagy, 2000	Review	Sperm centriole dysfunction and immotility	Review on sperm centriole dysfunction and sperm immotility. Highlighted the paternal inheritance of the centrosome, the relationship between defective centrioles and asthenozoospermia, and the association between centrosomal abnormalities, fertilization defects, and abnormal embryo cleavage.	Brief/narrative source; limited primary data.	Centriole dysfunction
31	Tapia Contreras and Hoyer-Fender, 2021	Review	Somatic and male germ cells	Review discussing centrosome-to-basal body transformation during spermiogenesis and its relevance for male fertility. Detailed the role of centrioles in sperm tail formation, head-tail coupling apparatus assembly, and sperm structural integrity.	Broad biological review; not only human clinical data.	Basal body transformation
32	Moretti et al., 2023	Review	Centrin in normal and altered human spermatozoa; human and animal model literature	Review describing centrin as a calcium-binding phosphoprotein located in the sperm connecting piece/centrioles. Centrin 1 is the sperm-expressed isoform in humans and normally appears as two spots at the head–tail junction; altered centrin 1 distribution is reported in defective spermatozoa and may be linked to fertilization failure or incomplete embryo development.	Review/hypothesis article; clinical consequences of centrin abnormalities require further investigation.	Centrin
33	Sun et al., 2002	Laboratory study	Spermatozoa from infertile men	Observed abnormal centrin localization patterns in spermatozoa from infertile men. Disorganized proximal and distal centriole staining suggested centrosomal abnormalities associated with male infertility.	Limited detail in manuscript; likely small/early study.	Centrin expression
34	Avidor-Reiss et al., 2020	Review	Sperm centrioles	Comprehensive review of sperm centriole biology. Describes five major functions of sperm centrioles: supporting early spermatogenic cell divisions, forming the sperm flagellum, linking the sperm head and tail, contributing to sperm tail beating, and organizing the zygote cytoskeleton after fertilization. The review explains the presence of a canonical proximal centriole and an atypical distal cen…	Narrative review; some proposed centriole functions and clinical links remain incompletely validated.	Sperm centrioles / centriole remodeling / zygote cytoskeleton
35	Simerly et al., 1999	Experimental study	Human oocytes and Xenopus egg extracts nucleated by human sperm	Demonstrated biparental inheritance of γ-tubulin during fertilization. Maternal γ-tubulin is recruited to the sperm centrosome to form a functional zygotic centrosome and sperm aster.	Experimental/ex vivo model; limited clinical outcome data.	γ-tubulin
36	Xu et al., 2008	Experimental molecular study	Spermatids / sperm flagellogenesis model	TSKS protein localized to spermatid centrioles during flagellogenesis and persisted in human sperm centrioles, suggesting an essential role of the TSSK2/TSKS complex in spermiogenesis and centrosomal function.	May not directly assess mature human sperm clinical outcomes.	TSKS / flagellogenesis
37	Turner et al., 2022	Experimental imaging study	Human spermatozoa	Characterized tubulin post-translational modifications in sperm centrioles and axonemes. Demonstrated acetylation and glutamylation in proximal and distal centrioles, supporting the concept that post-translational modifications regulate atypical sperm centriole structure and function.	Short report; limited clinical correlations.	Tubulin modifications
38	Turner et al., 2023	Experimental immunolocalization study	Human and cattle spermatozoa	Using immunofluorescence, confocal microscopy, and HyVolution microscopy, the study showed that CEP135 and CP110 localize near the proximal and distal centrioles of human and cattle spermatozoa. CEP135 was mainly detected near the proximal centriole base and, especially in cattle, near the distal centriole/striated columns. CP110 localized near the capitulum and striated columns adjacent to the d…	Localization-focused study; functional consequences for fertilization, embryo development, or clinical outcomes were not directly tested.	CP110 / CEP135 / sperm centrosome / striated columns / capitulum
39	Huang et al., 2025	Experimental study	Sperm maturation model	Demonstrated that PCM1 orchestrates centrosomal and flagellar protein transport during spermiogenesis. Pcm1 knockout mice exhibited defective manchette organization, impaired centrosome remodeling, abnormal flagellogenesis, infertility, and failed embryo development after ICSI.	Model details should be verified; direct human clinical relevance may be limited.	PCM1
40	Leonard et al., 2015	Experimental molecular study	Cells from sperm lineage	Study demonstrating that Aurora A-mediated phosphorylation of HP1γ regulates mitosis and gene expression in germ-line cells. Phosphorylated HP1γ localized to sperm centrioles and axonemes, and pathway disruption caused centrosomal abnormalities and aberrant cell division, supporting its role in early embryogenesis.	Cell-based study; not direct mature sperm/ART outcome study.	Aurora A–HP1γ
41	Van Blerkom and Davis, 1995	Experimental microinjection study	Isolated centrosome-containing regions from human spermatozoa microinjected into meiotically mature human oocytes	Demonstrated that isolated human sperm centrosomes can be transferred into mature human oocytes and can nucleate maternal tubulin to form a well-developed sperm aster. The study discussed clinical relevance for centrosome function in early human development and possible treatment of selected male-factor infertility linked to centrosomal dysfunction.	Small experimental study using donated human oocytes; feasibility study without clinical pregnancy outcomes.	Centrosome transfer / sperm aster
42	Colombero et al., 1999	Experimental immunolabeling and sperm dissection study	Human donor spermatozoa	Compared xenogenic antibodies for localization of centrosomal proteins in human spermatozoa. Anti-MPM-2 antibody showed the most reliable centrosomal localization at the sperm head-tail junction and proximal centriole region.	Descriptive localization study without direct clinical outcome assessment.	centrosome / MPM-2 / proximal centriole / sperm neck / immunolabeling
43	Schatten and Sun, 2009	Review	Mammalian fertilization and ICSI	Reviewed the essential role of sperm centrosomes and sperm asters during fertilization, pronuclear migration, and embryo development. Dysfunctional sperm centrosomes were associated with fertilization failure and developmental arrest.	Includes non-human evidence; narrative.	ICSI / centrosome
44	Terada et al., 2004	Experimental heterologous ICSI study	Hamster, rabbit and bovine oocytes injected with human sperm	Developed heterologous ICSI assays using rabbit and bovine oocytes to assess human sperm centrosomal function and sperm aster formation in infertile men.	Heterologous model; species differences.	Assay model
45	Terada et al., 2004	Experimental diagnostic study	Mature rabbit eggs injected with human sperm from fertile donors and infertile patients	Assessed sperm centrosomal function after heterologous ICSI into rabbit eggs. Fertile donor sperm formed sperm asters at about 35.0%, whereas sperm from infertile patients had a lower average aster formation rate of about 25.4%. Sperm aster formation did not correlate with conventional semen parameters but correlated with human IVF embryonic cleavage rate, supporting sperm centrosomal dysfunction…	Heterologous rabbit-oocyte assay with limited sample size; assay is indirect and requires broader clinical validation.	Aster assay / rabbit oocyte / male-factor infertility
46	Yoshimoto-Kakoi et al., 2008	Experimental diagnostic study	Bovine oocytes injected with sperm from infertile and fertile men	Assessed centrosomal function in infertile males using heterologous ICSI into bovine oocytes. Reduced sperm aster formation correlated with poor embryonic cleavage and lower pregnancy outcomes after ART.	Heterologous model; cohort size should be verified.	Aster assay / cleavage
47	Terada et al., 2009	Clinical case report with heterologous ICSI functional assessment	Couple with recurrent ICSI fertilization failure and severe oligoasthenozoospermia	Artificial oocyte activation with calcium ionophore after recurrent ICSI failure resulted in successful pregnancy and live birth. Heterologous ICSI in bovine oocytes demonstrated reduced sperm centrosomal function with impaired sperm aster formation.	Single case report.	sperm centrosome / sperm aster / heterologous ICSI / calcium ionophore / fertilization failure
48	Turner et al., 2021	Experimental fluorescence microscopy study	33 infertile men and 2 fertile donors; pellet and interface sperm fractions	Developed the Fluorescence-based Ratiometric Assessment of Centrioles (FRAC) using POC1B and tubulin immunofluorescence to quantitatively assess sperm centriole quality. Men with teratospermia frequently showed suboptimal centriole profiles, and distal centriole tubulin labeling negatively correlated with age.	Primarily observational fluorescence-based study without direct embryo development assessment.	POC1B / tubulin / FRAC / sperm centriole quality / teratospermia / aging
49	Jaiswal et al., 2022	Pilot diagnostic study	Couples with unexplained infertility	Developed the FRAC assay to evaluate sperm centriole quality using centriolar biomarkers (tubulin, POC1B, acetylated tubulin). Men with unexplained infertility showed abnormal centriolar patterns suggesting hidden male factor infertility.	Pilot study; limited sample size.	FRAC / unexplained infertility
50	Amargant et al., 2018	Ex vivo functional study	Human spermatozoa from normal and pathological semen samples incubated in Xenopus egg extracts	Established a quantitative Xenopus egg extract system to functionally evaluate human spermatozoa after fertilization-like entry into oocyte cytoplasm. The assay assesses sperm chromatin remodeling and centrosome-/microtubule-related events and showed that pathological semen samples can display altered functional behavior not captured by standard semen analysis alone.	Heterologous ex vivo model; complementary functional assay rather than direct human embryo or pregnancy outcome measurement.	Ex vivo sperm function / Xenopus egg extract / centrosome
51	Cavazza et al., 2021	Experimental embryology study	Mammalian embryos	Demonstrated that parental genome clustering in human and bovine zygotes is driven by centrosomes, dynein, microtubules, and nuclear pore complexes. Failure of clustering increased chromosome segregation errors, micronuclei formation, and embryo aneuploidy.	Mammalian model; human-specific extrapolation limited.	Genome unification
52	Van Blerkom, 1996	Clinical observational IVF/ICSI centrosome function study	Patients with severe oligoteratozoospermia and fertilization failure after ICSI	Demonstrated impaired sperm centrosome-mediated microtubule growth and defective sperm aster formation in failed fertilization and pronuclear-arrested oocytes after ICSI. Proposed sperm centrosome dysfunction as a novel class of male factor infertility associated with failed pronuclear apposition and early developmental arrest.	Small observational study with limited patient numbers.	sperm centrosome / sperm aster / microtubules / pronuclear arrest / fertilization failure
53	Familiari et al., 2006	Review	Human reproduction ultrastructure	Extensive ultrastructural review of human reproduction from ovulation to fertilization and early embryo development. Emphasized the unique role of the sperm centrosome in organizing the sperm aster and mitotic spindle formation in human embryos.	Broad review; centrosome not exclusive focus.	Ultrastructure
54	Xie et al., 2023	Clinical/laboratory study	Sperm centriolar and genetic factors in ART	Review discussing sperm centrosomal and centriolar factors affecting fertilization and embryo development. Emphasized the role of sperm centrosomes in spindle formation, syngamy, chromosome segregation, pregnancy loss, and embryonic chromosomal instability.	Study details should be verified; selected ART population.	Prediction / ART
55	Kovacic and Vlaisavljevic, 2000	Observational cytological study	Human oocytes failing to fertilize after ICSI	Analyzed failed ICSI oocytes and observed spindle abnormalities, delayed sperm chromatin decondensation, and impaired pronuclear formation associated with defective centrosomal activity.	Limited to failed ICSI oocytes; causality difficult to prove.	ICSI failure
56	Francavilla et al., 2007	Review / clinical discussion	Isolated teratozoospermia in the ICSI era	Comprehensive review of isolated teratozoospermia and ultrastructural sperm defects including globozoospermia, head-neck defects, dysplasia of the fibrous sheath, and primary ciliary dyskinesia. Discussed abnormal sperm centrosome function as a possible cause of defective embryo cleavage after ICSI.	Not exclusively centrosome-focused.	Teratozoospermia
57	Holstein et al., 1986	Case report / ultrastructural study	Infertile man with sperm decapitation	Described dissociated proximal and distal centriole development in spermatids causing decapitated spermatozoa due to absent striated columns in the connecting piece.	Single infertile patient case report using historical ultrastructural methods.	Decapitated sperm
58	Colombero et al., 1999	Experimental micromanipulation study	Human oocytes injected with dissected sperm components	Experimental study showing that injection of isolated sperm heads or tails into human oocytes can induce pronuclear formation but results in high embryonic mosaicism, demonstrating the importance of intact sperm structural integrity for normal embryogenesis.	Experimental manipulation; limited sample size.	Sperm structural integrity
59	Emery et al., 2004	Case report	ICSI using sperm head and detached tail	Case report describing successful pregnancy after ICSI using detached sperm heads and tails in a patient with easily decapitated sperm syndrome (EDSS). Demonstrated the importance of intact sperm centrosomes and proper head–midpiece positioning for fertilization and embryo development.	Single case; safety and reproducibility uncertain.	Decapitated sperm / ICSI
60	Sathananthan, 1997	Ultrastructural study / review	Human embryos	Detailed ultrastructural study demonstrating paternal inheritance of the human sperm centrosome and proximal centriole during fertilization. The sperm centrosome forms the sperm aster, duplicates after pronuclear formation, organizes bipolar mitotic spindles during cleavage, and is perpetuated throughout embryonic development. The study also links centrosomal defects and abnormal sperm asters wit…	Older descriptive evidence; limited molecular detail.	Embryo mitosis
61	Moomjy et al., 1999	Experimental micromanipulation study	Human oocytes injected with intact or dissected spermatozoa	Study demonstrating that sperm integrity is essential for normal mitotic spindle formation and early embryonic development. Injection of mechanically dissected spermatozoa allowed pronuclear formation and cleavage but caused abnormal spindle assembly, diffuse cytoskeletal organization, and chromosomal mosaicism, indicating impaired centrosome function.	Experimental manipulation; limited sample size and ethical constraints.	Cleavage / mosaicism
62	Tarozzi et al., 2021	Review	Paternal factors in embryo development and health	Review discussing the paternal contribution to embryo development, emphasizing sperm-derived PLCζ, centrioles, centrosomal proteins, DNA integrity, and epigenetic factors. Highlighted the role of sperm centrioles in pronuclear juxtaposition, chromosome segregation, and early embryonic development.	Review; not centrosome-specific primary data.	Paternal toolbox
63	Moretti et al., 2021	Case report / laboratory study	Male partner of couple producing aneuploid embryos	Reported centriolar defects, altered centrin 1 localization, elongated centriolar adjuncts, and increased sperm chromosomal abnormalities in a patient producing recurrent aneuploid embryos.	Single case; association not definitive.	Aneuploidy
64	Kang and Rosenwaks, 2008	Review / conceptual analysis	Triploid embryos	Reviewed mechanisms of triploidy formation during IVF and ICSI, including dispermy, digyny, and centrosome-related abnormalities affecting abnormal fertilization patterns.	Conceptual/review evidence; not primary centrosome assay.	Triploidy
65	Obasaju et al., 1999	Clinical observational study	ICSI embryos from poor sperm quality cases	Case report showing that severe male factor infertility and poor sperm quality may contribute to chromosomal abnormalities and embryo mosaicism after ICSI. Most embryos generated with the husband’s sperm were aneuploid, whereas embryos generated with donor sperm were chromosomally normal, suggesting a paternal centrosomal contribution.	Older FISH-based analysis; limited chromosome coverage.	Embryo chromosomes
66	Chatzimeletiou et al., 2007	Case report / embryo cytogenetic study	Cleavage-stage embryos from OAT patient	Sequential FISH analysis of cleavage-stage embryos from an OAT patient revealed polyploidy and abnormal chromosome segregation patterns. Findings suggested spindle and centrosomal dysfunction leading to postzygotic chromosomal imbalance during early embryo cleavage.	Single patient; mechanistic link inferred.	Polyploidy / OAT
67	Tarozzi et al., 2019	Retrospective cohort study	340 PGT-A cycles	Male factor infertility was associated with increased rates of mosaic blastocysts during PGT-A cycles, suggesting impaired paternal contribution to chromosome segregation.	Retrospective design; centrosomes not directly measured.	PGT-A / mosaicism
68	Kahraman et al., 2020	Retrospective/observational cohort	326 PGT-A cycles with altered sperm parameters	Low sperm concentration and severe male factor infertility were associated with high rates of aneuploidy, mosaicism, and abnormal embryo morphokinetics.	Retrospective; sperm centrosome not directly assessed.	PGT-A / morphokinetics
69	Li et al., 2022	Human genetic study with WES and functional validation	22 infertile men with acephalic spermatozoa syndrome; additional validation cohort and fertile controls; one SPATC1L mutation-positive patient	Identified rare deleterious biallelic SPATC1L mutations (c.910C>T/p.Arg304Cys and c.994G>T/p.Glu332X) in an infertile man with complete acephalic spermatozoa. SPATC1L is mainly expressed at the head–tail junction of elongating spermatids; pathogenic variants reduced SPATC1L protein levels in vitro. Repeated ICSI attempts did not produce a transplantable embryo, suggesting that SPATC1L defects may…	Single mutation-positive patient; early embryonic effect inferred from repeated ICSI failure and requires validation.	SPATC1L / acephalic spermatozoa / head–tail junction / male infertility
70	Touré et al., 2021	Review	Genetics of sperm tail abnormalities	Comprehensive review of the genetic architecture underlying multiple morphological abnormalities of the sperm flagellum (MMAF). Described axonemal and peri-axonemal defects, dysplasia of the fibrous sheath, and centrosome-associated abnormalities linked to severe asthenozoospermia and infertility.	Broad review; not all genes centrosome-specific.	MMAF genetics
71	Sha et al., 2020	Genetic study	Infertile men with acephalic spermatozoa	Identified a homozygous CEP135 mutation associated with multiple morphological abnormalities of the sperm flagella (MMAF). CEP135 mutations disrupted centriole assembly and flagellar structure, leading to severe male infertility and poor IVF outcomes.	Small number of affected individuals.	CEP112
72	Zhang et al., 2024	Genetic/functional study	Humans and mice with CEP112 variants	Demonstrated that biallelic CEP78 loss-of-function mutations cause severe oligoasthenoteratozoospermia with MMAF phenotype in humans and mice. CEP78 deficiency disrupted sperm flagellar ultrastructure and centrosomal-associated pathways, and infertility could not be rescued efficiently by ICSI.	Includes animal model; rare variants require further validation.	CEP112
73	Lv et al., 2020	Human WES study with CRISPR-Cas9 knockout mouse model	Two unrelated men with severe MMAF and DZIP1 mutations; Dzip1 knockout mice	Homozygous DZIP1 mutations caused asthenoteratospermia with severe MMAF and abnormal sperm centrosomes. Immunofluorescence revealed abnormal Centrin1 labeling with absent or multiple centriolar dots. Dzip1 deficiency impaired sperm flagellar formation and centrosomal integrity.	Small patient cohort focused on severe MMAF phenotypes.	DZIP1 / Centrin1 / sperm centrosome / MMAF / flagellar defects
74	Sha et al., 2017	Genetic case report	Patient with MMAF	Identified a homozygous CEP135 mutation associated with MMAF and centriole defects. Mutated CEP135 formed abnormal protein aggregates in centrosomes and flagella, and ICSI failed to achieve pregnancy.	Single patient/family; causality needs broader confirmation.	CEP135
75	Muroňová et al., 2024	Genetic/functional study	Men with MMAF; human and mouse models	Identified bi-allelic CCDC146 mutations as a cause of non-syndromic male infertility with MMAF phenotypes. CCDC146 localized to axonemal microtubule doublets and functioned as a microtubule-associated protein critical for manchette, HTCA, and axoneme organization.	Includes animal model; centrosomal role in sperm differs by context.	CCDC146
76	Zhang et al., 2022	Human genetic analysis with knockout mouse model	Infertile family with CEP78 splicing mutation; Cep78 KO mice	Loss-of-function CEP78 mutations caused oligoasthenoteratospermia with severe sperm flagellar abnormalities and defective proximal/distal centrioles. TEM demonstrated disorganized axonemal structures and defective centrosomal architecture. Cep78 KO mice showed nearly absent sperm motility and abnormal sperm morphology.	Limited number of affected human individuals.	CEP78 / proximal centriole / distal centriole / MMAF / centrosomal dysfunction
77	Zhang et al., 2022	Human genetic study with CRISPR-Cas9 KI and KO mouse models	Two infertile brothers with cryptozoospermia carrying homozygous CEP128 p.R222Q variant; Cep128 KI and KO mice	Identified a homozygous CEP128 p.R222Q variant in two infertile brothers with cryptozoospermia. Patients showed abnormal sperm morphology, defective proximal and distal centrioles, defective segmented columns, and disrupted axonemal organization. CEP128 colocalized with proximal and distal centrioles in control sperm, whereas patient sperm showed abnormal CEP128 signal and reduced tubulin labelin…	Rare familial case with limited human cohort size; mouse models support but do not fully replace human validation.	CEP128 / centrosome / proximal centriole / distal centriole / sperm flagellum / spermatogenesis
78	Zhang et al., 2022	Human genetic study with Cep78 knockout mouse model	Infertile family carrying homozygous CEP78 splicing mutation; Cep78 KO mice	Identified a homozygous CEP78 c.1069+1G>A splicing mutation associated with male infertility, hearing and vision defects, and severe oligoasthenoteratozoospermia. Patient sperm showed short, absent, coiled, bent, and irregular flagella, abnormal heads, defective proximal and distal centrioles, and disorganized axonemal structures. Cep78 KO mice showed markedly reduced sperm count, nearly absent m…	Limited number of affected human individuals; syndromic phenotype and mouse findings require broader clinical validation.	CEP78 / centrosomal dysfunction / proximal centriole / distal centriole / MMAF / OAT / sperm ultrastructure
79	Ruan et al., 2023	Genetic and ultrastructural study with WES and functional characterization	Two infertile men with oligoasthenoteratozoospermia carrying biallelic CEP70 variants	Identified recessive biallelic CEP70 mutations associated with severe sperm head and flagellar abnormalities. TEM demonstrated disrupted axonemal organization, absent or abnormal acrosomes and centrosomal-related defects. Immunofluorescence showed loss of CEP70 expression in sperm neck and acrosomal regions, supporting a critical role of CEP70 in centrosome-associated spermatogenesis and flagella…	Only two affected patients; mechanistic functional validation in humans limited.	CEP70 / centrosome proteins / flagellar defects / acrosome abnormalities / oligoasthenoteratozoospermia / genetic infertility
80	Ruan et al., 2023	Genetic and ultrastructural study with WES and functional characterization	Two infertile men with oligoasthenoteratozoospermia carrying biallelic CEP70 variants	Identified recessive biallelic CEP70 mutations associated with severe sperm head and flagellar abnormalities. Papanicolaou staining, SEM and TEM showed abnormal sperm heads, absent or defective acrosomes, and severely disrupted flagellar ultrastructure with incomplete/disorganized 9+2 axonemal organization. Immunofluorescence showed CEP70 normally localized to the sperm neck and acrosome in contr…	Only two affected patients; detailed sperm functional analysis was mainly available for one patient.	CEP70 / centrosome proteins / flagellar defects / acrosome abnormalities / oligoasthenoteratozoospermia
81	Nakamura et al., 2002	Case report / heterologous ICSI functional assay	Round-headed sperm from a globozoospermic man compared with sperm from fertile donors; bovine oocytes	Using heterologous ICSI into bovine oocytes, the study showed that globozoospermic sperm had reduced sperm aster formation and reduced oocyte activation ability compared with fertile donor sperm. Fertile donor sperm showed sperm aster formation of 57.9% and male pronuclear formation of 92.5%, whereas round-headed sperm without artificial activation showed 15.8% and 31.0%, respectively. Ethanol ac…	Single globozoospermia case; heterologous bovine-oocyte assay rather than direct human embryo outcome.	Globozoospermia / oocyte activation / sperm aster / centrosomal dysfunction
82	Moretti et al., 2019	Case report with ultrastructural, biochemical and immunocytochemical analysis	Patient with total globozoospermia compared with fertile controls	Analyzed total globozoospermia using SEM, TEM, chromatin assays, centrin1 immunolocalization, and lipid peroxidation markers. Spermatozoa showed round heads, complete absence of acrosomes, coiled tails around the nucleus, immature/abnormal chromatin, and diffuse centrin1 signal around the head rather than the normal two centriolar spots at the nuclear base. F2-isoprostanes were increased and cPLA…	Single-patient case report; findings need confirmation in additional globozoospermic patients.	Globozoospermia / centrin1 / centrosome dysfunction / oxidative stress / sperm maturation
83	Cheung et al., 2023	Comprehensive clinical case report with advanced sperm function testing and ART outcome	Couple with severe male factor infertility due to globozoospermia and repeated ICSI fertilization failure	Described a patient with total globozoospermia characterized by 0% normal morphology, absent acrosomes, abnormal chromatin compaction, reduced PLCζ expression, borderline centrosome positivity (57%), and genetic alterations including DPY19L2, SPATA16 and PICK1 mutations. TEM confirmed round-headed spermatozoa lacking acrosomes, with residual cytoplasm and intranuclear vacuoles, while the proximal…	Single clinical case report; advanced functional assays were descriptive and not compared with control infertile populations.	Advanced sperm testing / globozoospermia / PLCζ / centrosome assessment / proximal centriole / assisted oocyte activation
84	Nakamura et al., 2005	Experimental functional study / heterologous ICSI restoration assay	Sperm from a fertile donor and a patient with dysplasia of the fibrous sheath; bovine oocytes; DTT and paclitaxel treatments	Tested whether defective human sperm centrosomal function could be restored. DTT treatment of sperm before ICSI combined with paclitaxel treatment of bovine oocytes after ICSI induced microtubule organization in dead sperm from a fertile donor, but did not restore function in dysplasia-of-the-fibrous-sheath sperm. DFS sperm also showed reduced centrin expression, indicating severe centrosomal dys…	Case-based heterologous assay; restoration protocol did not succeed for DFS sperm and requires broader clinical validation.	DFS / DTT / paclitaxel / restoration assay / sperm centrosomal dysfunction
85	Moretti et al., 2017	Case report with ultrastructural and immunocytochemical analysis	Patient with dysplasia of the fibrous sheath and head–neck junction anomalies	Described a rare combination of dysplasia of the fibrous sheath and head–neck junction abnormalities. Light microscopy, SEM and TEM showed immotile spermatozoa with short/thick tails, detached heads, acephalic tails, disorganized fibrous sheath, abnormal axoneme and outer dense fibers, and altered connecting-piece structures. Centrin1 was detected in 67% of spermatozoa, but only 13% showed normal…	Single rare clinical case; descriptive observational design without direct embryo outcome assessment.	DFS / centrin1 / proximal centriole / head-neck junction / centrosome abnormalities / sperm ultrastructure

## Sheet: Notes
Note
This draft table was prepared from the manuscript text and reference list. Entries for studies not described in detail in the manuscript should be checked against the full-text articles before final submission.
Suggested manuscript sentence: A concise summary of the included studies, including study design, sample/model, main findings, and key limitations, is provided in Supplementary Table S1.
Suggested response to editor: We thank the editor for this helpful suggestion. A new Supplementary Table S1 has been added summarizing the included studies according to study design, sample/model, main findings, and key limitations. This addition improves transparency and readability given the heterogeneity of the evidence included in the review.

## Sheet: Verification_Audit
Rows still missing 'Verified' flag
Row	Title
3	Simerly et al., 1995
4	Emery and Carrell, 2006
5	Sathananthan, 2013
6	Avidor-Reiss and Uzbekov, 2023
7	Amargant et al., 2018
8	Chatzimeletiou et al., 2008
10	Page et al., 2021
12	Schatten and Sun, 2011
16	Sathananthan, 1998
17	Cheung et al., 2021
21	Cheung et al., 2023
22	Kluczynski et al., 2026
23	Garanina et al., 2019
25	Yang et al., 2015
26	Kluczynski et al., 2025
27	Sutovsky et al., 2025
28	Xu et al., 2019
29	Avidor-Reiss et al., 2019
30	Navara et al., 1997
31	Nagy, 2000
32	Tapia Contreras and Hoyer-Fender, 2021
35	Avidor-Reiss et al., 2020
38	Turner et al., 2022
39	Turner et al., 2023
40	Huang et al., 2025
41	Leonard et al., 2015
45	Terada et al., 2004
48	Terada et al., 2009
49	Turner et al., 2021
52	Cavazza et al., 2021
53	Van Blerkom, 1996
54	Familiari et al., 2006
55	Xie et al., 2023
59	Colombero et al., 1999
60	Emery et al., 2004
61	Sathananthan, 1997
62	Moomjy et al., 1999
63	Tarozzi et al., 2021
66	Obasaju et al., 1999
71	Touré et al., 2021
72	Sha et al., 2020
76	Muroňová et al., 2024
83	Moretti et al., 2019
84	Cheung et al., 2023
86	Moretti et al., 2017
